# Supplementary material for: Weight Misperception, Weight Dissatisfaction, and Weight Change Among a Swiss Population-Based Adult Sample
Source: Int J Environ Res Public Health. 2025 Aug 8;22(8):1237. doi: 10.3390/ijerph22081237 (PMC12386205; doi:10.3390/ijerph22081237)
Supplement: Supplementary file 1 [file ijerph-22-01237-s001.zip]

Archive with 4 entries (4 files):
- Figure S1.pptx
- Figure S2.pptx
- Figure S3.pptx
- Supplementary tables.pdf
